# Supplementary material for: Possible Association of Mutations in the MEFV Gene with the Intestinal Phenotype of Behçet’s Disease and Refractoriness to Treatment
Source: J Clin Med. 2023 Apr 26;12(9):3131. doi: 10.3390/jcm12093131 (PMC10179346; doi:10.3390/jcm12093131)
Supplement: Supplementary file 1 [file jcm-12-03131-s001.zip]

Archive with 1 entries (1 files):
- jcm-2285455-supplementary.pptx
